# Supplementary material for: Comparable Pregnancy Loss and Neonatal Birthweights in Frozen Embryo Transfer Cycles Using Vitrified Embryos from Progestin-Primed Ovarian Stimulation and GnRH Analogue Protocols: A Retrospective Cohort Study
Source: J Clin Med. 2022 Oct 19;11(20):6151. doi: 10.3390/jcm11206151 (PMC9604578; doi:10.3390/jcm11206151)
Supplement: Supplementary file 1 [file jcm-11-06151-s001.zip]

Archive with 1 entries (1 files):
- jcm-1877169-Supplementary.pdf
